# Supplementary material for: A Formal Synthesis of (+)-Hannokinol Using a Chiral Horner–Wittig Reagent
Source: Molecules. 2024 Aug 5;29(15):3710. doi: 10.3390/molecules29153710 (PMC11313872; doi:10.3390/molecules29153710)
Supplement: Supplementary file 1 [file molecules-29-03710-s001.zip]

Archive with 1 entries (1 files):
- molecules-3100642-supplementary.pdf
